# Supplementary material for: Positive association between omega-3/6 polyunsaturated fatty acids and idiopathic normal pressure hydrocephalus: a mendelian randomization study
Source: Front Genet. 2023 Dec 19;14:1269494. doi: 10.3389/fgene.2023.1269494 (PMC10762850; doi:10.3389/fgene.2023.1269494)
Supplement: Supplementary file 2 [file DataSheet2.xlsx]

## Sheet: index
List of Supplementary Tables
Supplementary Table 1	Effect allele, frequency, F statistics of SNPs for ω-3 PUFAs.
Supplementary Table 2	Effect allele, frequency, F statistics of SNPs for DHA.
Supplementary Table 3	Effect allele, frequency, F statistics of SNPs for DPA.
Supplementary Table 4	Effect allele, frequency, F statistics of SNPs for EPA.
Supplementary Table 5	Effect allele, frequency, F statistics of SNPs for ALA.
Supplementary Table 6	Effect allele, frequency, F statistics of SNPs for ω-6 PUFAs.
Supplementary Table 7	Effect allele, frequency, F statistics of SNPs for LA.
Supplementary Table 8	Effect allele, frequency, F statistics of SNPs for AA.
Supplementary Table 9	The Instrument Strength and MR Power in Our TSMR Analyses.

## Sheet: Supp. Table 1
Supplementary Table 1: Effect allele, frequency, F statistics of SNPs for ω-3 PUFAs.
	SNP	se	pos	pval	beta	eaf	chr	effect_allele	other_allele	F statistics
1	rs10184054	0.00486548	21203877	5.60015e-15	-0.0361462	0.224107	2	G	C	55.1917
2	rs10455872	0.00753435	161010118	2.80027e-17	-0.0629576	0.078988	6	G	A	69.824
3	rs11242109	0.0040658	131677047	2.39999e-09	0.0240622	0.479016	5	T	G	35.025
4	rs1132899	0.00410188	45448036	8.60003e-11	0.0270834	0.509603	19	C	T	43.5954
5	rs11563251	0.00647476	234679384	3.2e-08	0.0349727	0.110601	2	T	C	29.175
6	rs1167998	0.00425038	62931632	3.59998e-66	0.0713574	0.644674	1	A	C	281.853
7	rs11681659	0.004486	136820960	2e-08	-0.0251255	0.716465	2	T	C	31.3697
8	rs117143374	0.005847	40555561	2.19999e-10	-0.0370966	0.142254	21	C	T	40.2533
9	rs117733303	0.0150731	160922870	1.39991e-15	-0.115945	0.018513	6	G	A	59.1696
10	rs12226389	0.00524839	61823630	1.10002e-22	-0.050608	0.18582	11	C	T	92.9793
11	rs1260326	0.0041534	27730940	8.4004e-88	-0.0820592	0.60401	2	C	T	390.344
12	rs13424225	0.00408591	241214158	2.19999e-08	0.0221268	0.449809	2	T	G	29.3265
13	rs139974673	0.0128075	44027885	2.29985e-21	0.117987	0.025918	15	C	T	84.8671
14	rs143355652	0.0204073	61453822	9.3994e-14	-0.154138	0.010467	11	T	C	57.049
15	rs144018203	0.02049	116916060	4.20001e-08	0.107134	0.010653	11	C	G	27.3383
16	rs1672811	0.0046967	15501099	2.99999e-08	0.0251849	0.748488	16	C	T	28.7538
17	rs16940904	0.0048772	44186063	3.90032e-14	-0.0355285	0.226571	17	T	C	53.0655
18	rs174564	0.00424185	61588305	1e-200	-0.337094	0.347013	11	G	A	6315.26
19	rs1800978	0.00619432	107665978	5.19996e-09	-0.0373414	0.123991	9	G	C	36.3408
20	rs182611493	0.0195777	19458388	1.10002e-27	-0.209571	0.012519	19	G	A	114.588
21	rs2394976	0.00550837	31311912	1.20005e-15	-0.0461429	0.161648	6	T	G	70.172
22	rs261290	0.00428189	58678720	3.89942e-161	-0.114383	0.654653	15	C	T	713.595
23	rs3018731	0.00456603	61248776	1.99986e-14	-0.0353357	0.717549	11	G	A	59.8894
24	rs3129962	0.00603734	32379383	1.79999e-09	-0.0392017	0.129765	6	A	G	42.1617
25	rs34663616	0.00602277	58569330	4.39997e-10	0.0356728	0.137654	15	A	C	35.0818
26	rs35135293	0.00408348	20363666	3.89996e-08	-0.0208868	0.51675	2	T	C	26.1627
27	rs4000713	0.00446039	25990597	1e-11	-0.0288196	0.295408	7	A	G	41.7475
28	rs4860987	0.00491057	69491284	1.20005e-21	0.0463493	0.258609	4	T	A	89.0887
29	rs58542926	0.00775231	19379549	1.39959e-113	-0.171666	0.074383	19	T	C	490.35
30	rs6129624	0.00437946	39167592	5.1e-10	-0.0257607	0.335237	20	A	G	34.5998
31	rs62466318	0.00506371	73042085	1.20005e-45	-0.0721329	0.204178	7	T	C	202.922
32	rs629301	0.00488385	109818306	1.29987e-14	0.0382887	0.778033	1	T	G	61.4634
33	rs633695	0.00448287	58725839	9.09913e-80	0.0840069	0.292348	15	G	A	351.17
34	rs6601924	0.00563873	5247302	8.50002e-10	0.0350603	0.845765	10	C	T	38.6606
35	rs6693447	0.00407772	2330190	4.79999e-09	0.0229488	0.461686	1	G	T	31.6727
36	rs673335	0.00554146	75450576	1.10002e-34	-0.0669996	0.159762	11	C	T	146.183
37	rs6882345	0.00421159	156397673	1.9002e-13	0.0288844	0.632863	5	A	G	47.0364
38	rs72789541	0.00446068	15127534	5.60015e-75	-0.0810999	0.29597	16	A	T	330.551
39	rs737338	0.0110354	11347657	3.50026e-11	-0.0726631	0.035186	19	T	C	43.3562
40	rs77960347	0.0177574	47109955	7.19946e-22	0.161749	0.013239	18	G	A	82.9706
41	rs7819706	0.00628878	19844415	1.79999e-10	-0.0396447	0.118291	8	G	A	39.7409
42	rs7924036	0.00406452	65191645	5.49997e-10	0.0233527	0.504205	10	T	G	33.0108
43	rs7970695	0.00419603	121423376	1.2e-10	-0.0253039	0.620549	12	A	G	36.3662
44	rs9304381	0.00527814	47158234	5.19996e-24	0.0528854	0.818434	18	T	C	100.394
45	rs964184	0.00596503	116648917	8.9002e-87	-0.116637	0.867229	11	C	G	382.338
46	rs9987289	0.00707191	9183358	3.19963e-16	0.0566995	0.909151	8	G	A	64.2814

## Sheet: Supp. Table 2
Supplementary Table 2: Effect allele, frequency, F statistics of SNPs for DHA.
	SNP	se	pos	pval	beta	eaf	chr	effect_allele	other_allele	F statistics
1	rs11122450	0.00409561	230301811	3.40001e-08	0.0226284	0.61149	1	G	T	30.526
2	rs11681659	0.00440594	136820960	5.30029e-12	-0.0294969	0.716465	2	T	C	44.8204
3	rs12226389	0.00516019	61823630	3.80014e-18	-0.0437768	0.18582	11	C	T	71.9709
4	rs1260326	0.00407928	27730940	8.69961e-30	-0.0466812	0.60401	2	C	T	130.953
5	rs12914626	0.00439066	58738423	7.50067e-45	-0.0608884	0.701938	15	T	C	192.313
6	rs13424225	0.00401299	241214158	1.09999e-08	0.0223562	0.449809	2	T	G	31.0356
7	rs139974673	0.0125759	44027885	8.79995e-09	0.0709705	0.025918	15	C	T	31.8477
8	rs143355652	0.0200643	61453822	6.59933e-14	-0.151409	0.010467	11	T	C	56.945
9	rs145659493	0.0159899	61850279	1.7e-09	0.0946966	0.015854	11	A	C	35.0734
10	rs145786300	0.018912	61406089	4.00037e-12	-0.131877	0.011985	11	A	G	48.6254
11	rs149820547	0.00998382	61983775	4.79999e-08	-0.0544364	0.042103	11	G	T	29.7293
12	rs1560390	0.00484722	58580781	2.49977e-26	-0.0501722	0.219684	15	C	T	107.137
13	rs16940904	0.00478883	44186063	2.09991e-17	-0.039552	0.226571	17	T	C	68.2147
14	rs174564	0.00417057	61588305	1e-200	-0.289714	0.347013	11	G	A	4825.56
15	rs1800978	0.0060825	107665978	4.79999e-08	-0.0336067	0.123991	9	G	C	30.5272
16	rs182611493	0.0192286	19458388	1.59993e-16	-0.157436	0.012519	19	G	A	67.0367
17	rs2232143	0.0142562	60899701	6.59994e-09	0.0849325	0.021879	11	C	T	35.4928
18	rs2278426	0.0108352	11350488	3.69999e-08	-0.060337	0.035183	19	T	C	31.0094
19	rs2394976	0.00541148	31311912	5.60015e-11	-0.0343828	0.161648	6	T	G	40.3692
20	rs261291	0.00417215	58680178	5.39511e-172	0.115166	0.356068	15	C	T	761.954
21	rs273912	0.00438088	131661349	6.59994e-10	0.0258164	0.707071	5	T	G	34.7271
22	rs325	0.00662692	19819328	3.79997e-09	0.038745	0.100483	8	C	T	34.1828
23	rs34722314	0.00586365	21271707	6.79986e-18	-0.0494743	0.136132	2	A	T	71.1907
24	rs3764261	0.00426253	56993324	1.9002e-21	0.039214	0.324455	16	A	C	84.6345
25	rs4860987	0.00482116	69491284	3.90032e-16	0.0390619	0.258609	4	T	A	65.6453
26	rs4986970	0.0110618	67976320	1.29999e-10	-0.0690353	0.033926	16	T	A	38.9485
27	rs525028	0.004399	116705516	2.70023e-12	-0.0295479	0.708543	11	A	G	45.1175
28	rs58542926	0.00761408	19379549	1.39991e-57	-0.118879	0.074383	19	T	C	243.767
29	rs629301	0.00479643	109818306	1.39991e-19	0.043759	0.778033	1	T	G	83.2336
30	rs638714	0.00421104	62906489	5.40008e-20	-0.0378064	0.345963	1	T	G	80.6031
31	rs673335	0.00544834	75450576	8.10028e-25	-0.0554488	0.159762	11	C	T	103.575
32	rs6931604	0.00408792	98578215	2.69998e-08	0.0229175	0.599501	6	T	C	31.4289
33	rs72789541	0.00438005	15127534	5.60015e-71	-0.0778309	0.29597	16	A	T	315.752
34	rs72836561	0.0114307	41926126	3.59998e-08	-0.0631785	0.031483	17	T	C	30.5487
35	rs73045691	0.00455374	45440529	3.59998e-10	0.0291154	0.304282	19	A	G	40.8798
36	rs7412	0.00736218	45412079	5.40008e-26	-0.0767973	0.080653	19	T	C	108.813
37	rs77960347	0.0174352	47109955	2.49977e-17	0.141863	0.013239	18	G	A	66.204
38	rs78689694	0.00587915	126234820	4.39997e-10	0.0379626	0.133357	11	C	G	41.6949
39	rs7924036	0.00399079	65191645	4.79954e-21	0.0356515	0.504205	10	T	G	79.8064
40	rs9304381	0.00518236	47158234	5.79963e-23	0.0504128	0.818434	18	T	C	94.6295
41	rs9987289	0.00694734	9183358	1.29987e-17	0.0582737	0.909151	8	G	A	70.3571

## Sheet: Supp. Table 3
Supplementary Table 3: Effect allele, frequency, F statistics of SNPs for DPA.
	SNP	se	pos	pval	beta	eaf	chr	effect_allele	other_allele	F statistics
1	rs174547	0.0028	61570783	3.79e-154	0.0746	0.6742	11	T	C	709.842
2	rs3734398	0.0029	10982973	9.605e-44	-0.0404	0.5735	6	T	C	194.074
3	rs780094	0.0029	27741237	9.037e-09	0.0167	0.4103	2	T	C	33.1617

## Sheet: Supp. Table 4
Supplementary Table 4: Effect allele, frequency, F statistics of SNPs for EPA.
	SNP	se	pos	pval	beta	eaf	chr	effect_allele	other_allele	F statistics
1	rs1191103	0.0411	99888859	1.623e-08	0.2323	0.1256	14	C	G	31.9459
2	rs174538	0.0052	61792609	5.371e-58	-0.0834	0.2804	11	A	G	257.232
3	rs7875586	0.0698	93129716	1.395e-09	0.4228	0.0428	9	T	C	36.691
4	rs9556910	0.1073	98215748	2.071e-08	0.6014	0.0185	13	T	C	31.4143

## Sheet: Supp. Table 5
Supplementary Table 5: Effect allele, frequency, F statistics of SNPs for ALA.
	SNP	se	pos	pval	beta	eaf	chr	effect_allele	other_allele	F statistics
1	rs174547	0.0009	61570783	3.467e-64	-0.016	0.6746	11	T	C	312.111

## Sheet: Supp. Table 6
Supplementary Table 6: Effect allele, frequency, F statistics of SNPs for ω-6 PUFAs.
	SNP	se	pos	pval	beta	eaf	chr	effect_allele	other_allele	F statistics
1	rs1002687	0.00421287	62963737	1e-107	0.090971	0.644748	1	A	G	466.283
2	rs1081105	0.0123322	45412955	1.80011e-22	0.118778	0.027624	19	C	A	92.7664
3	rs114863007	0.00693029	34729158	7.29962e-12	-0.0457294	0.094543	6	A	G	43.54
4	rs115478735	0.00521674	136149711	2.19989e-17	0.0422787	0.183315	9	T	A	65.6818
5	rs11789603	0.00649064	107647019	9.70063e-14	0.0478798	0.108831	9	T	C	54.4164
6	rs1260326	0.00412206	27730940	3.90032e-55	-0.0642561	0.60401	2	C	T	242.997
7	rs12740374	0.00485222	109817590	1.50003e-32	-0.0572469	0.221071	1	T	G	139.195
8	rs13108218	0.00417574	3443931	3.59998e-18	-0.035165	0.615417	4	G	A	70.9177
9	rs141469619	0.0213113	116714293	1.40001e-08	0.110551	0.01014	11	G	A	26.9095
10	rs142158911	0.00631781	11190534	5.19996e-52	-0.0944019	0.116705	19	A	G	223.269
11	rs1461729	0.00670616	9187242	2.80027e-36	0.0835465	0.899221	8	G	A	155.206
12	rs148063610	0.00484601	45998984	4.00037e-11	-0.0316205	0.763414	10	C	T	42.5764
13	rs1800961	0.0117812	43042364	3.29997e-10	-0.0744567	0.030192	20	T	C	39.9419
14	rs183130	0.00431123	56991363	1.39991e-48	0.0615133	0.324072	16	T	C	203.58
15	rs1883711	0.0118528	39179822	3.19963e-16	0.0922513	0.031191	20	C	G	60.5763
16	rs261290	0.00425095	58678720	1e-116	-0.0965507	0.654653	15	C	T	515.868
17	rs2737245	0.00450795	116658583	1.40001e-09	-0.0274764	0.278598	8	T	G	37.1502
18	rs2740488	0.00457926	107661742	5.40008e-28	-0.0501345	0.265321	9	C	A	119.862
19	rs28383314	0.00415994	32587213	1.69981e-18	0.0388549	0.622939	6	C	T	87.2404
20	rs3734854	0.0082133	31078836	5.90065e-11	0.0477116	0.064679	6	A	G	33.7452
21	rs3770586	0.00405156	169828995	7.10003e-09	-0.0229674	0.48397	2	T	C	32.1351
22	rs3817335	0.00421464	47643891	9.79941e-12	-0.0277621	0.350559	11	A	T	43.3894
23	rs4299376	0.00431976	44072576	1.10002e-16	-0.0353905	0.676279	2	T	G	67.1203
24	rs4439799	0.00404559	45781599	1.29999e-08	0.0224228	0.502274	17	T	C	30.7196
25	rs4860948	0.00470731	69340991	1.89998e-09	0.027907	0.244353	4	A	T	35.1464
26	rs534417	0.00607823	23784965	9.30037e-11	0.0390397	0.875005	1	G	A	41.2533
27	rs55747707	0.0050239	73037366	1.69981e-22	-0.0494876	0.203615	7	A	G	97.0311
28	rs56322906	0.0109592	11346155	1.20005e-19	-0.100371	0.035157	19	A	G	83.8801
29	rs58542926	0.0076883	19379549	2.49977e-65	-0.128057	0.074383	19	T	C	277.425
30	rs633695	0.00445048	58725839	1.29987e-59	0.0725178	0.292348	15	G	A	265.507
31	rs6471717	0.00427754	59377357	4.00037e-12	-0.0290285	0.663091	8	A	G	46.0533
32	rs6547409	0.00924809	21190209	2.39994e-20	-0.0813514	0.051258	2	T	C	77.3795
33	rs6602911	0.00420044	114547372	1.29999e-09	0.0257493	0.360079	13	T	C	37.5787
34	rs672889	0.00580512	21319016	1.29987e-41	0.0763943	0.860091	2	G	T	173.181
35	rs6882345	0.00417905	156397673	1.20005e-27	0.0448784	0.632863	5	A	G	115.324
36	rs6934962	0.00411241	116322349	2.19999e-08	0.0228258	0.400489	6	T	C	30.8077
37	rs6938647	0.00494853	160986915	1.9002e-23	-0.0481657	0.782336	6	C	A	94.7378
38	rs7139079	0.00411541	121415293	3.29989e-13	-0.0297379	0.592501	12	A	G	52.2149
39	rs72997616	0.00694288	75474195	1.59993e-13	-0.051564	0.094064	11	A	C	55.1587
40	rs740516	0.00565892	67082962	1.40001e-08	-0.0315718	0.151132	17	G	C	31.1266
41	rs75406471	0.00559075	5257647	2.69998e-08	-0.0314077	0.154684	10	A	G	31.5596
42	rs7707394	0.00420247	74472939	1.20005e-12	0.02951	0.357106	5	A	G	49.3093
43	rs7750288	0.00446247	160400147	1.29999e-08	0.0249212	0.285011	6	G	A	31.188
44	rs77960347	0.0176159	47109955	2.80027e-56	0.275526	0.013239	18	G	A	244.633
45	rs79429216	0.0179625	45445517	1.29987e-17	0.15083	0.012713	19	A	G	70.5086
46	rs870526	0.00403955	20369562	7.70016e-16	-0.0318914	0.521426	2	T	C	62.3277
47	rs9295128	0.0159543	160751531	3.40017e-36	-0.196375	0.016833	6	T	G	151.501
48	rs9304381	0.00523609	47158234	7.19946e-42	0.0702336	0.818434	18	T	C	179.918
49	rs9616847	0.00415851	50868669	1.40001e-08	0.023821	0.388327	22	T	A	32.8129
50	rs964184	0.00594434	116648917	1.09901e-125	-0.138896	0.867229	11	C	G	545.974

## Sheet: Supp. Table 7
Supplementary Table 7: Effect allele, frequency, F statistics of SNPs for LA.
	SNP	se	pos	pval	beta	eaf	chr	effect_allele	other_allele	F statistics
1	rs1002687	0.0042312	62963737	1.80011e-97	0.0868452	0.644748	1	A	G	421.274
2	rs1081105	0.0123858	45412955	8.19974e-23	0.120669	0.027624	19	C	A	94.9168
3	rs10838724	0.00424528	47527052	1.6e-10	-0.0262357	0.368821	11	T	G	38.192
4	rs115478735	0.00523882	136149711	1.20005e-17	0.0428585	0.183315	9	T	A	66.9279
5	rs11789603	0.00651811	107647019	1.69981e-12	0.0454099	0.108831	9	T	C	48.5353
6	rs13108218	0.00419342	3443931	5.90065e-16	-0.0327027	0.615417	4	G	A	60.8178
7	rs141469619	0.0213968	116714293	3.79997e-10	0.123842	0.01014	11	G	A	33.4995
8	rs142158911	0.00634525	11190534	1.20005e-48	-0.0915875	0.116705	19	A	G	208.341
9	rs1461729	0.00673534	9187242	5.40008e-26	0.0703705	0.899221	8	G	A	109.16
10	rs174564	0.00424412	61588305	5.10035e-88	0.0842755	0.347013	11	G	A	394.301
11	rs186696265	0.0170817	161111700	2.19989e-41	-0.227024	0.014358	6	T	C	176.637
12	rs1883711	0.0119031	39179822	3.69999e-15	0.089775	0.031191	20	C	G	56.8841
13	rs247617	0.00433307	56990716	6.4998e-33	0.0506744	0.323625	16	A	C	136.768
14	rs261290	0.00426927	58678720	7.89951e-99	-0.089118	0.654653	15	C	T	435.736
15	rs2740488	0.00459865	107661742	1e-25	-0.0482851	0.265321	9	C	A	110.247
16	rs3011437	0.0044745	161074143	1.29987e-16	0.0357926	0.294371	6	G	T	63.9878
17	rs34232196	0.00474221	55489542	8.30042e-11	-0.0305851	0.245325	1	T	C	41.5966
18	rs35633876	0.00406887	20363074	2.39994e-17	-0.0344611	0.481841	2	T	G	71.7316
19	rs36018387	0.00662522	35386872	6.4003e-12	-0.0442699	0.105092	6	T	C	44.6495
20	rs4299376	0.00433864	44072576	2.49977e-19	-0.0387395	0.676279	2	T	G	79.7261
21	rs4665972	0.00416674	27598097	1.29987e-35	-0.0513405	0.604642	2	C	T	151.819
22	rs4704210	0.00418591	74635225	1.99986e-35	0.0511244	0.374212	5	C	G	149.168
23	rs4947302	0.00824431	31074128	4.79999e-10	0.0459621	0.064792	6	T	C	31.0807
24	rs534417	0.00610468	23784965	2.5e-09	0.0359986	0.875005	1	G	A	34.7733
25	rs55747707	0.00504536	73037366	1.50003e-18	-0.0449899	0.203615	7	A	G	79.5144
26	rs56322906	0.0110068	11346155	2.90001e-15	-0.0883014	0.035157	19	A	G	64.3596
27	rs58542926	0.00772171	19379549	7.50067e-48	-0.109822	0.074383	19	T	C	202.279
28	rs602633	0.00490259	109821511	7.50067e-28	0.0531806	0.78295	1	G	T	117.667
29	rs633695	0.00446965	58725839	1.99986e-54	0.0697	0.292348	15	G	A	243.175
30	rs6471717	0.00429616	59377357	1.39991e-13	-0.0308556	0.663091	8	A	G	51.5831
31	rs6602911	0.00421825	114547372	1.40001e-08	0.0238048	0.360079	13	T	C	31.8467
32	rs6882345	0.00419712	156397673	1.99986e-26	0.0441266	0.632863	5	A	G	110.535
33	rs693	0.00405281	21232195	3.40017e-54	0.0614441	0.520883	2	A	G	229.852
34	rs7139079	0.00413291	121415293	4.79999e-10	-0.0259545	0.592501	12	A	G	39.4379
35	rs740516	0.00568287	67082962	1.89998e-09	-0.03364	0.151132	17	G	C	35.041
36	rs7707394	0.00422065	74472939	3.90032e-14	0.0316688	0.357106	5	A	G	56.2995
37	rs7750288	0.0044814	160400147	1.09999e-09	0.0265974	0.285011	6	G	A	35.225
38	rs77960347	0.0176915	47109955	1.10002e-45	0.248604	0.013239	18	G	A	197.464
39	rs7816447	0.00671655	19882950	8.19974e-13	-0.0487086	0.100848	8	C	T	52.5919
40	rs79429216	0.0180405	45445517	1.59993e-16	0.146817	0.012713	19	A	G	66.2301
41	rs9302635	0.00523184	72144174	3.40001e-08	-0.0283511	0.182464	16	C	T	29.3651
42	rs9304381	0.00525856	47158234	1e-33	0.0628471	0.818434	18	T	C	142.836
43	rs964184	0.00596821	116648917	1.99986e-136	-0.145606	0.867229	11	C	G	595.21

## Sheet: Supp. Table8
Supplementary Table 8: Effect allele, frequency, F statistics of SNPs for AA.
	SNP	se	pos	pval	beta	eaf	chr	effect_allele	other_allele	F statistics
1	rs7137292	0.1091	29745705	6.375e-09	0.6337	0.984	1	A	G	33.7379
2	rs2072114	0.0382	30966025	1e-200	1.5622	0.8817	1	A	G	1672.42
3	rs16943026	0.5755	35595837	1.038e-12	4.1007	0.9963	1	T	G	50.7721
4	rs2294281	0.1207	53047496	7.583e-18	-1.039	0.0131	1	C	G	74.0997
5	rs7778698	0.1109	91478580	4.716e-10	-0.6906	0.0197	1	A	C	38.7784
6	rs10788947	0.0805	102023783	1.01e-11	0.5477	0.0481	1	A	G	46.2907
7	rs12623171	0.4539	117486066	1.846e-12	3.1981	0.0106	1	T	C	49.6437
8	rs7226534	0.6074	186141556	8.288e-09	3.5001	0.9988	1	T	C	33.2056
9	rs16851412	0.1969	98869457	1.753e-14	1.5096	0.0029	2	A	G	58.7804
10	rs12888839	0.3542	102264289	3.322e-09	-2.0949	0.0043	2	T	C	34.9808
11	rs11833369	0.128	116791576	5.438e-46	1.8228	0.9995	2	T	C	202.795
12	rs5745104	0.4948	182362495	3.373e-21	4.676	0.0027	2	T	C	89.3078
13	rs12894905	0.1105	41098338	5.913e-17	-0.9243	0.0179	3	A	C	69.9683
14	rs7970058	0.1117	45233569	7.679e-15	-0.8683	0.0102	3	A	G	60.4273
15	rs17663676	0.0857	119429111	4.52e-08	-0.4688	0.9659	3	T	C	29.9236
16	rs1887892	0.1711	134174459	2.078e-14	1.3085	0.9995	3	A	G	58.4854
17	rs12416578	0.1242	141421817	1.277e-14	-0.9577	0.9895	3	T	C	59.4588
18	rs6658106	0.3371	156610166	1.047e-14	-2.6066	0.9981	3	A	G	59.7904
19	rs16829840	0.082	175074125	2.531e-08	0.4568	0.0145	3	T	C	31.0331
20	rs11824358	0.1622	25873183	6.712e-12	-1.1131	0.0008	4	T	C	47.0941
21	rs2653765	0.1353	27120999	5.467e-21	-1.2721	0.0134	4	A	C	88.3989
22	rs2681766	0.4854	36350829	1.718e-08	2.7368	0.015	4	A	G	31.7897
23	rs10040997	0.1475	47183118	4.9e-50	2.1938	0.0019	4	A	G	221.213
24	rs13325952	0.6004	108259780	1.159e-09	3.6538	0.9991	4	T	C	37.0346
25	rs12523734	1.6266	109662878	1.186e-09	-9.893	0.0001	4	C	G	36.9909
26	rs1432985	0.35	135596870	1.116e-09	-2.1319	0.9796	4	A	G	37.102
27	rs11927316	0.1301	151860947	4.517e-08	0.7118	0.0174	4	A	T	29.9338
28	rs7456249	0.4138	7245413	9.399e-11	-2.6799	0.9815	5	T	C	41.9427
29	rs10819512	0.152	10085319	5.033e-21	-1.4298	0.0009	5	A	C	88.4837
30	rs11147144	0.1269	31027656	1.853e-12	0.8943	0.0117	5	A	C	49.6642
31	rs11894978	0.1242	147861115	1.637e-08	-0.7016	0.0067	5	A	G	31.9107
32	rs11917725	0.1834	154399157	1.899e-12	-1.2916	0.9994	5	A	G	49.5972
33	rs727887	0.156	167697158	2.901e-23	-1.5501	0.0004	5	A	G	98.7348
34	rs7546429	0.1467	173144948	3.981e-78	2.7454	0.9758	5	A	G	350.228
35	rs13381393	0.2171	29089436	5.671e-18	-1.8757	0.0009	6	T	C	74.6461
36	rs2192242	0.2965	62553247	1.931e-10	1.888	0.9941	6	A	G	40.5466
37	rs11578575	0.3582	70665791	1.001e-12	2.5538	0.0222	6	T	C	50.8303
38	rs13268288	0.5109	115902212	6.048e-10	-3.1619	0.9902	6	C	G	38.3023
39	rs7093714	0.1139	121834665	8.282e-18	0.9787	0.0006	6	A	G	73.8332
40	rs11752402	0.1623	163607013	1.952e-26	1.7273	0.9978	6	T	C	113.266
41	rs4614987	0.2545	165000438	1.837e-16	-2.0954	0.9988	6	T	C	67.7889
42	rs2269928	0.0458	126412024	1e-200	1.4201	0.7883	7	T	G	961.406
43	rs12747494	0.4088	149923713	1.096e-10	-2.6379	0.9872	7	T	C	41.6385
44	rs957129	0.2065	11844932	6.178e-34	-2.508	0.0009	8	T	C	147.508
45	rs12238732	0.2621	53895988	8.79e-13	1.8736	0.0005	8	T	C	51.0999
46	rs11958171	0.5013	77993168	3.104e-10	3.155	0.009	9	T	C	39.6099
47	rs13178241	0.2001	124052173	6.549e-21	1.8773	0.9967	9	A	G	88.0183
48	rs9375065	0.6166	129398082	4.204e-42	8.384	0.9997	9	A	T	184.882
49	rs6060682	0.238	9664013	3.554e-13	-1.7306	0.001	10	A	G	52.8737
50	rs3088245	0.667	66452901	3.034e-09	-3.9549	0.9929	10	A	G	35.1576
51	rs4818759	1.5952	79476280	4.793e-26	16.8383	0.0003	10	T	C	111.421
52	rs7292052	3.224	122114175	1.224e-15	-25.7982	0.0004	10	A	G	64.0308
53	rs10798816	0.1453	10607748	1.685e-12	-1.0256	0.0056	11	A	G	49.8224
54	rs16974991	0.1665	61770057	1.567e-17	-1.4186	0.0105	11	A	G	72.5924
55	rs890455	0.3167	61837743	5.117e-09	1.8507	0.0246	11	T	G	34.1488
56	rs6456902	0.1048	62433530	1.294e-46	-1.5032	0.0022	11	A	G	205.736
57	rs11726352	0.4275	75697172	3.143e-10	2.6898	0.0144	11	A	G	39.5884
58	rs781980	0.5154	88483609	8.55e-39	6.7146	0.0013	11	T	C	169.727
59	rs2055412	0.6077	116484220	1.121e-08	3.471	0.0012	11	A	C	32.6235
60	rs10938476	0.2322	125390008	1.524e-12	1.6424	0.9963	11	T	C	50.0303
61	rs4072288	0.4022	132989401	4.638e-08	-2.1978	0.019	11	A	G	29.8602
62	rs487023	0.1834	33713980	7.359e-46	-2.607	0.0013	12	T	C	202.061
63	rs16959795	0.1325	38605138	1.415e-45	1.8769	0.9944	12	A	G	200.655
64	rs2967872	0.2987	81506095	2.196e-08	1.6717	0.0317	12	C	G	31.3218
65	rs13128117	0.1878	93429888	2.23e-31	2.1889	0.9994	12	A	G	135.85
66	rs570426	0.3386	98885008	2.83e-08	1.88	0.0218	12	T	C	30.8277
67	rs13314643	0.1531	129397448	6.322e-21	1.4368	0.0124	12	T	C	88.0729
68	rs17568699	0.1217	132885743	4.993e-58	-1.9544	0.9993	12	A	G	257.897
69	rs7080747	0.1596	60946745	3.776e-13	-1.1596	0.0105	13	T	C	52.7899
70	rs10488885	0.3908	96218144	5.096e-09	2.2838	0.0163	13	T	C	34.1513
71	rs17811780	0.12	19909790	1.16e-08	-0.6849	0.9811	14	T	G	32.5756
72	rs6750701	0.1599	41028755	1.807e-20	1.4824	0.9918	14	A	G	85.9476
73	rs11745550	0.5478	68985340	1.476e-08	-3.103	0.9926	14	T	G	32.0863
74	rs12297743	0.5622	72358561	4.326e-10	-3.5093	0.9913	14	T	C	38.9636
75	rs10830946	0.1886	104422732	1.06e-94	-3.8931	0.0014	14	A	G	426.096
76	rs9356335	0.0984	95271310	6.058e-32	-1.1577	0.9784	15	A	G	138.421
77	rs2826490	0.2292	15036494	4.614e-26	-2.4202	0.0011	16	T	C	111.5
78	rs12955978	0.4047	83206960	1.794e-09	2.4343	0.0176	16	T	C	36.1811
79	rs7916429	0.0893	84614127	1.322e-08	-0.5076	0.9572	16	C	G	32.3102
80	rs7933136	1.3573	2303873	1.445e-19	-12.2816	0.9993	18	A	G	81.8763
81	rs16951711	0.1274	24791189	1.56e-45	-1.8041	0.0133	18	T	C	200.531
82	rs11107024	0.4528	32450346	7.429e-09	-2.6176	0.9874	18	A	T	33.419
83	rs16985879	0.1172	32698827	3.99e-21	1.1057	0.991	18	T	C	89.006
84	rs12456907	0.2875	47962319	1.489e-16	2.3742	0.0312	18	A	C	68.196
85	rs1741	0.0314	50315273	1.639e-10	-0.2008	0.3079	18	C	G	40.8948
86	rs279412	0.1524	69540573	2.67e-129	-3.6876	0.9973	18	T	C	585.488
87	rs10986188	0.4029	78489192	4.414e-26	-4.2562	0.0015	18	T	C	111.596
88	rs12796887	0.331	8693773	1.256e-08	-1.8843	0.9792	20	A	G	32.4074
89	rs12037648	0.2502	35918409	9.948e-21	2.3358	0.9984	20	T	G	87.1559
90	rs17077488	0.1754	41523908	4e-11	-1.1587	0.0045	20	A	G	43.6398
91	rs4359352	0.3579	20725976	6.968e-12	2.4548	0.0257	21	A	C	47.0445
92	rs16940996	0.228	45081642	8.406e-23	2.2411	0.9937	21	A	G	96.6168
93	rs13386900	0.2116	30192554	1.442e-16	1.7477	0.0011	22	A	G	68.2185

## Sheet: Supp. Table9
Supplementary Table 9: The Instrument Strength and MR Power in Our TSMR Analyses.
Exposure		Sample size	R2	F-Statistic (mean)	MR Power
ω-3 PUFAs	46	111999	0.0967683	249.355	0.673
DHA	41	111999	0.0716053	205.778	0.719
DPA	3	8866	0.0992756	227.566	1
EPA	4	8866	0.0394376	89.3208	0.668
ALA	1	8866	0.00270669	312.111	1
ω-6 PUFAs	50	111999	0.0504043	116.173	0.061
LA	43	111999	0.0472138	126.541	0.071
AA	93	8631	0.982631	112.568	0.028
